# Supplementary material for: Pathways to care and outcomes among hospitalised HIV-seropositive persons with cryptococcal meningitis in South Africa
Source: PLoS One. 2019 Dec 12;14(12):e0225742. doi: 10.1371/journal.pone.0225742 (PMC6907845; doi:10.1371/journal.pone.0225742)
Supplement: S1 Dataset — (XLSX) [file pone.0225742.s001.xlsx]

## Sheet: full db no screening log
Real cases studyID	Age range	log_site_code	coded gender combined	log_eligible	eligible and enrolled	Specimen	CrAg	India Ink	Culture	UNIQUEID	FINOUTCOME 0=unk, 1=DC, 2 = Died	DISCHARGE	SOURCEDATA	INTERVIEW	TELINTERVIEW	relative	AUDIT	nok CRFs flowchart/ chronology	first_place	first_place_other	days from first place to admin	not HF_days from first place to first hcf	first_hcf	first_hcf_date	first_pharmacy	first_public_clinic	first_public_hosp_op	first_public_hosp_ip	first_private_dr	first_private_hosp_op	first_private_hosp_ip	first_tradition_healer	reason_noclinic	reason_noclinic_other	public_clinic_num	clinic_not_closest	clinic_not_closest_reason	clinic_not_closest_other	clinic_blood_tests	clinic_return_for_results	clinic_receive_results	clinic_not_receive	clinic_contact_results	this_hosp_reason	this_hosp_reason_other	CD4C	CD4P	ARV	ARVYES
4001	<20	04	1	1	1	1	2	1	1	76806	1	HOME	INTERVIEW	PATIENT	N	0			3		54				1	1	0	0	1	0	0	0			1	0			0					2		19	2.97	N
1048	<20	01	2	1	1	1	1	1	1	79439	1	HOME	INTERVIEW	PATIENT	N	0			3		2				0	1	0	0	0	0	0	0			1	0			0							152	0.80	Y	CURRENT
1057	20-29	01	1	1	1	1	1	1	2	79467	1	HOME	INTERVIEW	PATIENT	N	0			3		35				0	1	0	0	0	0	0	0			1	0			0					2		224	12.35	Y	CURRENT
1023	20-29	01	1	1	1	1	1	1	1	79446	1	HOME	INTERVIEW	PATIENT	N	0			7		1	1	3	2012-06-01	1	1	0	0	0	0	0	3			1	0			0							10	1.79	Y	CURRENT
1008	20-29	01	2	1	1	1	1	1	1	77482	2					1	Y	Pregnant with H/ache and backache; seen at ANC referred to Hosp - apparently did LP and normal. A week later admitted to another hosp maternity again with H/ache and dizziness (due to deliver in a 6 weeks); One month later: H/ache cont, went into labour; LP done; next day delivered and her LP showed CM, AMB prescribed but not given; following day tf to ward and started AMP; died next day	3		#VALUE!
1002	20-29	01	2	1	1	1	1	1	1	79475	1	HOME	INTERVIEW	PATIENT	N	0			3		4				0	2	0	0	0	0	0	0			1	0			0									N
1075	20-29	01	2	1	1	2	1	3	3	87242	1					1	Y	H/ache, pills from shop, taken to clinic. H/ache worsened, again to clinic, more pain tabs and sent home; H/ache worsened, vomitting and neck stiffness; ambulance called and admitted	96	SUPERMARKET	#VALUE!	13	3	2015-09-01	2	2	0	0	0	0	0	0			1	0			0					9	9
5021	20-29	01	1	1	1	1	1	1	1	77764	0		INTERVIEW	PATIENT	N	0			3		6				0	1	1	2	0	0	0	0			1	0			1	1	1		0	1				N
2013	20-29	02	2	1	1	1	1	1	1	78098	1	OTHER	MEDREC			0			2		7				0	0	0	1	0	0	0	0	1		0									2				Y	CURRENT
1033	20-29	01	1	1	1	1	1	1	1	78089	1	HOME	INTERVIEW	PATIENT	N	1		neck stiffness and tiredness; 2 weeks later: worsening H/Ache and vomiting; Pt unwilling to go to clinic - thought he'd get better; a week later condition worsened but late in night and no transport; next day went to nearest clinic and transferred to hospital	3		#VALUE!				0	1	0	0	0	0	0	0			1	0			1	0	0	PATIENT WAS ADMITTED	0	1		79	8.54	Y	CURRENT
1055	30-39	01	2	1	1	1	1	1	1	82464	0					1	Y	H/ache, flu-like Sx, to clinic. Was on Fluconazole and improved but Dr at clinic stopped the fluc; H/ache worse, back to clinic and DC; 2 weeks later as before; 2 days later: Vomitted and confused; ambulance took him hosp - admitted	3		#VALUE!				0	3	0	0	0	0	0	0			1	0	96	SHE ATTENDED THE NEAREST CLINIC	0					2
1035	30-39	01	1	1	1	1	1	1	1	77934	2		MEDREC			1		H/ache; next day 6 worsening H/ache, transported from Durban to JHB; following day admitted at Hospital for H/a; died 3 days later	2		1				0	0	0	0	0	0	0	0	1													23	5.31	N
5005	30-39	05	2	1	1	1	1	1	1	82479	1					0	Y		3		#VALUE!				0	1	0	0	0	0	0	0			1	0			0					1
1019	30-39	01	1	1	1	1	2	1	1	79435	2		INTERVIEW	PATIENT	N	0			2		0				1	0	0	0	0	0	0	0	1		0									2		1	0.54	Y	CURRENT
1062	30-39	01	1	1	1	1	1	1	1	79107	1	HOME	INTERVIEW	GUARDIAN	N	1	N	H/ache and V; confused; 2 days later seen at clinic and bloods taken - he was not satisfied; a week later to another clinic, tf district hospital and tf Hospital for admission	3		2				0	1	1	0	0	0	0	0			2	1	3		1	1	1		0	1		58	13.58	N
1015	30-39	01	1	1	1	1	1	1	1	79451	2		INTERVIEW	PATIENT	N	0			3		35				0	1	0	0	0	0	0	0			1	0			1	0	0	NEVER WENT BACK FOR RESULTS	0	1		5	0.55	N
1049	30-39	01	1	1	1	1	1	1	1	82448	1					0	Y		3		6				0	1	1	0	0	0	0	0			1	0			1	0	0	DID NOT GO BACK	0	2
1066	30-39	01	1	1	1	1	1	1	1	76833	1	HOME	INTERVIEW	PATIENT	N	0			2		0				1	0	0	0	0	0	0	0	1											2		12		Y	CURRENT
1073	30-39	01	1	1	1	1	0	1	1	79597	1					0	Y		2		0				0	0	0	0	0	0	0	0	1											2
1009	30-39	01	1	1	1	1	1	1	1	82342	1					0	Y				#VALUE!		no prior sx so this blank
1003	30-39	01	2	1	1	1	1	1	1	79469	1	HOME	INTERVIEW	PATIENT	N	0			1		119				0	0	1	0	0	0	0	0	1											2		152		N
1051	30-39	01	1	1	1	2	1	3	3	79443	2		INTERVIEW	GUARDIAN	N	1		H/ache and fever; 2 weeks later: to clinic - given fluc; 2 weeks later: stiff neck and H/ache - clinic fluc given. Next day admitted	3		32				0	3	0	0	1	0	0	0			1	0			0					1		20	2.23	Y	CURRENT
5011	30-39	05	2	1	1	1	1	1	1	78227	1	HOME	INTERVIEW	PATIENT	N	0			4		0				0	0	0	0	1	0	0	0	4	99	0									3				Y	CURRENT
1031	30-39		1						3	77918	1	HOME	INTERVIEW	PATIENT	N	0			3		63				0	1	0	0	0	0	0	0			2	0			1	1	1		0	1				N/A
1069	30-39								1	79434	1	HOME	INTERVIEW	PATIENT	N	0	N		1		0				0	0	0	0	0	0	0	0	3		0		2		1	1				2				N	N/A
1050	30-39	01	1	1	1	1	1	1	1	79444	2		INTERVIEW	GUARDIAN	N	1		H/ache and stiff neck, loss of hearing - clinic; 2 days later to hospital, not admitted; a week later strange behaviour - admitted	3		9				0	1	1	0	0	0	0	0			1	0			1	0	0	PATEINT ADMITTED EIGHT DAYS AFTER BLOOD	0	6	PATEINT ADMITTED	195	5.24	N
1018	30-39	01	2	1	1	2	1	3	3	79478	1	HOME	INTERVIEW	GUARDIAN	N	1		chest pain and cough; went to GP for cough and tf to hospital	4		#VALUE!				0	0	0	0	0	0	0	0	4		0											1	0.45	N
2001	30-39	02	1	1	1	1	1	1	1	75262	2		INTERVIEW	PATIENT	N	0			4		7				0	0	0	0	1	0	0	0	6	AFRAID OF WAITING PERIOD	0	0								2		96	6.10
1007	30-39	01	2	1	1	1	1	1	2	79476	1		INTERVIEW	PATIENT	N	0			3		#VALUE!				0	1	0	0	0	0	0	2		1	1	0			1							39	20.02	N
3002	30-39	03	1	1	1	1	1	1	1	77807	1	HOME	INTERVIEW	PATIENT	N	0	N		2		0				0	0	0	0	0	0	0	0	6	EXPERIENCE THE SYMPTOMS										6	BECAUSE SHE KNOWS THIS TYPE OF HEADACHE IT ONLY BECOMES BETTER WHEN SHE ADMITTED			N
1001	30-39	01	2	1	1	1	1	3	3	78250	1		INTERVIEW	PATIENT	N	0			7		23				1	0	0	0	0	0	0	0	4											6	Not feeling any better	24	2.04	Y	CURRENT
2009	30-39	02	2	1	1	1	1	1	1	77225	1	HOME	MEDREC			0			4		4				1	0	0	0	1	0	1	0	4											3		3	0.50	N
2002	30-39	02	2	1	1	1	1	1	1	77359	1	HOME	MEDREC			0			4		24				2	0	0	0	2	0	0	0	3		0									2		9	4.50	N
1056	30-39	01	2	1	1	1	1	1	1	79468	2		INTERVIEW	GUARDIAN	Y	1		H/ache; vomitted, refused to go to hospital; a week later walked to clinic; tf to district hospital; next day tf to Hospital; died 2 days later	3		3				0	1	0	0	0	0	0	1				0			0					1				N
1014	30-39	01	1	1	1	1	1	1	1	78216	1	HOME	INTERVIEW	GUARDIAN	N	0			3		0				0	1	0	1	0	0	0	0			1				0		0	N/A	0	1		49	17.51	N
5013	30-39	01	2	1	1	1	1	2	2	78577	1	HOME	INTERVIEW	PATIENT	N	0			3		0				0	1	0	2	0	0	0	0			2	0			1	1	1		0	2		89	8.40	Y	CURRENT
2007	30-39	02	2	1	1	1	1	1	1	76816	1	HOME	INTERVIEW	PATIENT	N	0			7		33	33	2	2015-05-01	1	0	0	0	0	0	0	0	1											2				N
5008	30-39	05	2	1	1	1	1	1	1	79471	1	HOME	INTERVIEW	PATIENT	N	0			3		2				1	1	0	0	0	0	0	0			1	0			1	1	1		0	2				Y	CURRENT
2010	30-39	02	1	1	1	1	1	1	1	78107/ 84952	1	HOME	INTERVIEW	PATIENT	N	0	P		4		#VALUE!				0	0	0	0	1	0	0	0	3											2		83	9.23	N
2006	30-39	02	2	1	1	1	1	1	1	77173	1	HOME	INTERVIEW	PATIENT	N	0			3		1				1	1	0	0	0	0	0	0			1	0			0					2		7	4.35	N
1013	30-39	01	1	1	1	1	1	1	1	78220	1		INTERVIEW	GUARDIAN	N	1		No info	6		#VALUE!	17	3	2015-05-01	1	1	1	1	0	0	0	2			2	1	4		0									N
1053	30-39	01	1	1	1	3	1	3	1	78940	2		INTERVIEW	PATIENT	N	0	Y		3		11				1	1	1	0	0	0	0	0			2	0			0					1				N
1043	30-39	01	1	1	1	1	1	1	1	78086	1	HOME	INTERVIEW	PATIENT	N	0			7		0	-42219			1	0	0	0	0	0	0	0	4			0								2				Y	CURRENT
1029	30-39	01	1	1	1	1	1	1	1	78090	1	HOME	INTERVIEW	PATIENT	N	0			4		3				0	0	0	0	1	0	0	0	4											3		15	1.56	Y	CURRENT
1044	30-39	01	1	1	1	1	1	1	1	79466	2		INTERVIEW	GUARDIAN	N	1		No info	4		1				1	0	0	0	1	0	0	0	6	THEY SAID HE REFUSED										3		5	2.60	Y	CURRENT
1047	30-39	01	1	1	1	1	1	2	1	78091	1	HOME	INTERVIEW	PATIENT	N	0			3		0				0	2	0	0	0	0	0	0			1	0			0					2		35	2.67	Y	CURRENT
5012	30-39	05	1	1	1	1	1	1	1	82542	1					0	Y		7		#VALUE!	0	3	2015-09-01	2	2	0	0	0	0	0	0			2	0			1	1	1		0	2
1060	30-39	01	1	1	1	1	1	1	1	76818	2		INTERVIEW	PATIENT	N	0			1		1				0	0	1	0	0	0	0	0	1			0			0					6	FEELING VERY ILL	94	4.65	Y	PREVIOUS
2003	30-39	02	1	1	1	1	1	1	1	77563	1	HOME	MEDREC			0			96	SUPERMARKET	20	19	3	2015-05-01	0	1	0	0	0	0	0	0			1	0			0					1		26	1.87	Y	CURRENT
1022	30-39	01	2	1	1	1	1	1	1	79448	1	HOME	INTERVIEW	PATIENT	N	1			3		152				0	4	0	0	0	0	0	0			0	0			1	0				2		64	5.51	Y	CURRENT
1036	30-39	01	2	1	1	1	1	1	1	78087	1	HOME	MEDREC			0			4		4				2	0	1	0	3	0	0	0	4											3		19		N
1040	40-49	01	1	1	1	2	1	3	3	79445	1	HOME	INTERVIEW	GUARDIAN	N	1		taken to district hosptial, transferred to Hospital	1		0				0	0	1	0	1	0	0	0	1		99	3												N
1030	40-49	01	1	1	1	1	1	1	1	79481	1	HOME	INTERVIEW	GUARDIAN	N	1		headache. Went to clinic - D/C after consultation. 3 days later H/ache worse; went by ambulance to district hospital and tf to Hospital for admission	3		3														1	9			0					1		234	19.34	N
5002	40-49	5	1	1	1	1	1	1	1	78242	1	HOME	INTERVIEW	PATIENT	N	0			3		0				0	1	0	0	0	0	0	0			1	0			0					1		27	5.36	Y	CURRENT
3001	40-49	03	2	1	1	1	1	1	1	77703	1	HOME	INTERVIEW	PATIENT	N	0	N		3		57				3	7	0	0	1	0	0	0			2	1	2		1	1	1	N/A	0	6	WAS COLLECTED BY AMBULANCE			N
1016	40-49	01	2	1	1	1	1	1	1	82356	0					0	Y		3		53				0	1	0	0	0	0	0	0			1	0			0	0	0	N/A	0	1
1052	40-49	01	2	1	1	1	1	1	1	82460	0					0	Y		2		#VALUE!				0	0	0	1	0	0	0	0	1											2
1026	40-49	01	2	1	1	1	1	1	1	77864	1	HOME	INTERVIEW	PATIENT	N	1		H/ache, neck stiffness and vomiting; 5 days later worse but pt refused to consult; next day pt confused and had 1 seizure; 4 days laterpt found unconscious on floor; ambulance arrived - pt awake and refused to go to hospital; 1 week later pt taken to clinic and referred to hospital	3		0				0	1	0	0	0	0	0	0			1	0			0					1				Y	PREVIOUS
1034	40-49	01	2	1	1	1	1	1	1	78132	2		INTERVIEW	GUARDIAN	N	1		No info	3		0				0	1	1	0	0	0	0	0			2	1	5		0					1				N
1071	40-49	1	2	1	1	1	1	1	1	78590	1	HOME	INTERVIEW	PATIENT	N	0			3		0				1	1	1	0	0	0	0	0			1	0			0					2		6	0.92	Y	CURRENT
5006	40-49	05	1	1	1	2	1	3	3	79485	1	HOME	INTERVIEW	PATIENT	N	0			3		7				1	2	1	0	0	0	0	0			2	0			1	0	0		1	1		33	5.48	N
1011	40-49	01	1	1	1	1	1	1	1	79452	2		INTERVIEW	PATIENT	N	0			2		3				0	1	1	0	0	0	0	0			1	0			1	0	0	SCARED OF RESULTS (BLOOD)	0	1				N
1041	40-49	01	1	1	1	1	1	2	1	79473	2		INTERVIEW	GUARDIAN	Y	1		Hache and neck stiffness; next day localising neurological signs; vomitting and confused, incoherent; admitted	1		#VALUE!																							6	BROUGHT BY THE FAMILY	147	6.52	Y	CURRENT
1067	40-49	01	1	1	1	1	1	1	1	79283	0					0	Y		3		59				2	1	0	0	0	0	0	0			1	1	3		1	1	1		0	1
5003	40-49	05	2	1	1	1	1	1	1	78085	1	HOME	MEDREC			0			3		7				0	1	0	1	0	0	0	0			1	0			0					1		71	13.93	N
2008	40-49	02	2	1	1	1	1	1	1	77440	1	HOME	MEDREC			0			7		3	0	4	2015-05-01	1	0	0	0	1	0	0	1	6	DOES NOT KNOW WHERE NEAR CL										2				N
1058	40-49	01	1	1	1	2	1	3	3	79463	2		INTERVIEW	GUARDIAN	N	1		Pt refused to go to clinic, dodged; he was supposed to be admitted at Hosp but absconded. Early Aug transferred from district hosp to Hospital where he defaulted Rx	2		0				99	1	2	0	0	0	0	0			1	0			0					1		20	3.24	N
1017	40-49	01	1	1	1	2	1	3	3	77603	2		INTERVIEW	PATIENT	Y	0			3		41				0	1	0	0	0	0	0	0			1	0			1	0	0	TRANSFERRED TO HOSPITAL	0	1				Y	CURRENT
2005	40-49	02	2	1	1	1	1	1	1	77203	1	HOME	MEDREC			0			2		30				0	1	0	1	0	0	0	0			1	0			1	0	0	HAD BEEN ADMITTED TO HOSPITAL	0	1		25	4.37	Y	CURRENT
1005	40-49	01	1	1	1	1	1	2	1	79487	1	HOME	INTERVIEW	PATIENT	N	0			7		10	10	2	2015-05-01	1	0	0	1	0	0	0	0	6											2		39	3.18	N
1032	40-49	01	1	1	1	2	1	3	3	79480	2		INTERVIEW	GUARDIAN	N	1		Pt's brother called by niece, pt looked dead. Pt was breathing and rushed to district hospital for immediate admission	3		3				0	1	1	0	0	0	0	0			1	1			9	9	0		9	1		68	12.12	N
1037	40-49	01	2	1	1	2	1	3	3	79437	2		INTERVIEW	GUARDIAN	Y	0			4		17				5	0	0	0	0	0	0	0	4			0		0	2					2		184	15.05	Y	CURRENT
5007	40-49	05	1	1	1	1	1	1	1	79464	1	HOME	INTERVIEW	GUARDIAN	Y	0			3		14				1	1	0	0	0	0	0	0			1	0			0	0			0	2		70		N
2011	40-49	02	1	1	1	1	1	1	1	76956	0		INTERVIEW	PATIENT	N	0			4		4				0	0	0	0	1	0	0	0	4											2		93		N
1059	40-49	01	2	1	1	1	1	1	1	79441	1	HOME	INTERVIEW	PATIENT	N	0			3		4				4	2	0	0	0	0	0	0			1	0			1	1	1		0	1		35	6.14	N
1028	40-49	01	1	1	1	1	1	1	3	79442	2		INTERVIEW	GUARDIAN	N	1		end May 2015: H/ache and vomitting; admitted to hosp (Unk) and D/C after 7 days; 2/6: H/ache cont and D and V; meds prescribed at clinic; later June H/ache worse; pt confused and violent; went by ambulance to hospital; admitted for 5 days and died	2		27				0	1	0	0	0	0	0	0			2	0			0					2		32	0.87	N
5004	40-49	05	2	1	1	2	1	3	3	79106	1					0	Y		3		#VALUE!				0	1	0	0	0	0	0	0			1	1	96		0		0	0	0	1
1012	40-49	01	1	1	1	1	1	1	1	78044	1	HOME	INTERVIEW	PATIENT	N	0					#VALUE!		no prior sx so this blank																							16	5.27	N
5010	40-49	05	2	1	1	1	1	1	1	79436	1	HOME	INTERVIEW	GUARDIAN	N	0			3		0				0	1	1	0	0	0	0	0			1	0			1	0	1		0	1				N
1020	40-49	01	2	1	1	1	2	1	1	79477	1	HOME	INTERVIEW	PATIENT	Y	0			3		176				0	1	0	0	0	0	0	0			1	0			1	1	0	HE DIDN’T ASK	0	0		14	1.35	Y	CURRENT
1046	40-49	01	2	1	1	2	1	3	3	78668	1	HOME	INTERVIEW	PATIENT	Y	1		Flu-like Sx and H/ache, saw GP, got meds, H/ached persisted; 3 weeks later H/ache worse, Hospital OPD, illegal foreigner not admitted; 2 days later confused and vomitting; taken to district hosp, tf Hospitalfor admission	4		-84				0	0	1	0	1	0	0	1	1		0									2		24		N
5009	40-49	05	1	1	1	1	1	1	1	79470	1	HOME	INTERVIEW	PATIENT	N	0			3		216				2	4	0	0	0	0	0	0			1	0			1	0	0	NEVER WENT FOR RESULT	0	1				Y	CURRENT
1006	40-49	01	1	1	1	1	1	1	1	no GERMS no	2					1		December severe h/ache; Jan: seeing pvt Dr - headache , neck stiffness and dizziness; Feb/March: admitted to hosp (unk reason); end April clinic, tf Hosp; died 2 weeks later	4		116				99	0	0	0	99	99	99	0	99	99	0									9
1070	40-49	01	2	1	1	1	2	1	1	78178	1	HOME	INTERVIEW	PATIENT	Y	0			3		8				1	1	0	0	0	0	0	0			2	0										7	0.83	N
1024	40-49	01	1	1	1	1	1	1	1	79486	2		INTERVIEW	GUARDIAN	N	1		flu-like Sx, got Brufen (no clinic visit); 2 weeks later got H/ache. Friends took him to district hosp but no meds (unsure if seen by Dr); taken back same day with worsening H/ache. TF to Hosp for admission	96	SUPERMARKET	187	158	2	2015-06-01	0	0	0	0	0	0	0	0	3						0					2		63	4.68	N
1054	40-49	01	2	1	1	1	1	1	1	78941	1	HOME	INTERVIEW	PATIENT	N	0	Y		2		0				0	0	1	0	0	0	0	0	1													51	7.76	N
	40-49	01	2	1	1	1	1	2	2	78147	2		INTERVIEW	GUARDIAN	Y	1		H/ache and neck stiffness - shop for pain killers; H/ache persisted, clinic for tablets; again to clinic for more pills; then worse and got her to hospital and admitted	7		21	4	3	2015-09-01	2	2	0	0	0	0	0	0			1	0	96		0					2		692	3.55	U
1025	50-59	01	1	1	1	1	1	1	1	78243	2		INTERVIEW	GUARDIAN	Y	1		H/ache even before this date; been seen by Pvt Dr for BPN and on Rx; early June seizures and LOC; 2 days kater taken to district hosp as Sx worsened; tf Hosp and died 3 days kater	2		0				1	0	0	0	1	0	0	0	1		0		2							2				Y	CURRENT
1065	50-59	01	2	1	1	1	1	1	2	86610	1					0	Y		1		27				0	0	0	0	0	0	0	0	1		0		2							2
1074	50-59	01	2	1	1	1	0	1	1	79687	0					0	Y		6		14	10	4	2015-10-01	3	0	0	0	1	0	0	1	4											3
5001	50-59	05	1	1	1	1	1	1	1	82401	0					0	Y		3		1				2	1	0	0	0	0	0	0			1	0			0					1
1063	50-59	01	1	1	1	1	1	3	3	78118	2		INTERVIEW	GUARDIAN	N	1		H/ache and went to clinic and tf to Hosp - must have been treated and DC because needed transport to clinic because he was worse	3		-178				0	1	0	0	0	0	0	0			1				0					1		92	4.05	N
1068	50-59	01	1	1	1	3	2	3	1	79191	2		INTERVIEW	PATIENT	N	0	N		3		2				2	1	0	0	0	0	0	1			1	0			1	0	0	NEVER WENT BACK FOR RESULTS. TOO SICK TO GO FATAL RESULTS	0	1		20	5.44	N
1039	50-59	01	2	1	1	1	1	1	2	79447	2		INTERVIEW	PATIENT	N	0			96	SUPERMARKET	0	-42198			1	0	0	0	0	0	0	0	1											2		51	4.27	N
1064	50-59	01	1	1	1	2	1	3	3	78215	2		INTERVIEW	GUARDIAN	N	1		collapsed at work (?>1); one week lateragain collapsed at work; following week coughing badly did not go to work, no consultation; 2 weeks later:sent home from work, did not consult; next dayfound unconscious (?at work), vomitted and bleeding (?where); taken to district hosp and tf to Hosp	2		#VALUE!				0	0	0	0	0	0	0	0	3		0									2				Y	CURRENT
1038	50-59	01	2	1	1	1	1	1	2	79438	1	HOME	INTERVIEW	PATIENT	N	0			3		93				0	1	0	0	0	0	0	0			2	0			1	1	1		1	1		215	11.55	Y	CURRENT
1045	50-59	01	1	1	1	2	1	3	1	85909	0					1	Y	20/7: collapsed in a public space and taken to Hospit, DC same day; 22/7: Vomitted, taken to district hosp, DC; 29/7:found unconscious, taken to Hosp and admitted	1		#VALUE!				0	0	0	0	0	0	0	0	1											2
2014	50-59	02	2	1	1	1	1	2	1	78108	1	HOME	INTERVIEW	PATIENT	Y	0			2		0				0	0	0	0	0	0	0	0	1		0									2		46	9.36	N
1042	50-59	01	1	1	1	1	1	1	1	79465	1	HOME	INTERVIEW	PATIENT	N	0			3		0				0	2	2	0	0	0	0	0			2	1	96	SEND BY HIS BOSS	1	1	1		0	6	JABULANI HOSPITAL	17	3.30	N
2004	50-59	02	2	1	1	1	1	1	1	77258	1	HOME	MEDREC			0			3		0				1	1	0	0	0	0	0	0			1	0			0					2		44	4.47	N
2012	50-59	02	2	1	1	1	1	1	3	82565	0					1	Y		4		11				0	0	0	0	2	0	0	0	6	WAS AVOIDING THE POSSIBILITY OF BEING REFERRED TO HOSPITAL FOR ADMISSION										3
1061	>60	01	1	1	1	1	1	1	1	79495	2		INTERVIEW	GUARDIAN	N	1		H/ache since April but didn't want to go to clinic. In Aug became serious but still refused to go. Early Sept took him to clinic, tf district hosp and tf to Hosp for admission	3		0				0	3	1	0	1	0	0	0			2	1	2		1	1	1		0	1		25	3.71	N
[truncated: 65 more columns]
